# Supplementary material for: Agreement Between Video-Based and In-Person Assessment in Patients with Knee Pain—A Prospective Repeated-Measures Pragmatic Study
Source: J Clin Med. 2026 Apr 22;15(9):3200. doi: 10.3390/jcm15093200 (PMC13164119; doi:10.3390/jcm15093200)
Supplement: Supplementary file 1 [file jcm-15-03200-s001.zip]

Archive with 1 entries (1 files):
- jcm-4250571-supplementary.pdf
